# Supplementary material for: Embedding of Poorly Water-Soluble Drugs in Orodispersible Films—Comparison of Five Formulation Strategies
Source: Pharmaceutics. 2022 Dec 21;15(1):17. doi: 10.3390/pharmaceutics15010017 (PMC9864024; doi:10.3390/pharmaceutics15010017)
Supplement: Supplementary file 1 [file pharmaceutics-15-00017-s001.zip]

Archive with 1 entries (1 files):
- pharmaceutics-2084473-supplementary.pdf
